# Supplementary material for: Behaviour and Locomotor Activity of a Migratory Catostomid during Fishway Passage
Source: PLoS One. 2015 Apr 8;10(4):e0123051. doi: 10.1371/journal.pone.0123051 (PMC4390351; doi:10.1371/journal.pone.0123051)
Supplement: S1 Dataset — (XLS) [file pone.0123051.s001.xls]

## Sheet: GST
ID	ID2	TL	W	ATMP	BAS	TBAS	GS	TIPB	GSPB
1	171077524	571	2.12	1	14	2976	0	NA	NA
1	171077524	571	2.12	1	13	14	0.28	2976	0
1	171077524	571	2.12	1	12	32	0.12	14	0.28
1	171077524	571	2.12	1	11	12	0.33	32	0.12
1	171077524	571	2.12	1	10	42	0.09	12	0.33
1	171077524	571	2.12	1	9	266	0.02	42	0.09
1	171077524	571	2.12	1	8	309	0.01	266	0.02
1	171077524	571	2.12	1	7	690	0.01	309	0.01
1	171077524	571	2.12	1	6	118	0.03	690	0.01
1	171077524	571	2.12	1	5	120	0.03	118	0.03
1	171077524	571	2.12	1	4	74	0.06	120	0.03
1	171077524	571	2.12	1	3	24	0.16	74	0.06
2	171077783	603	2.79	12	14	30	0.13	24	0.16
2	171077783	603	2.79	3	13	15	0.26	30	0.13
2	171077783	603	2.79	12	13	488	0.01	15	0.26
2	171077783	603	2.79	3	12	1169	0	488	0.01
2	171077783	603	2.79	12	12	15	0.26	1169	0
2	171077783	603	2.79	3	11	83	0.05	15	0.26
2	171077783	603	2.79	12	11	24	0.16	83	0.05
2	171077783	603	2.79	12	10	33	0.12	24	0.16
2	171077783	603	2.79	12	9	159	0.03	33	0.12
2	171077783	603	2.79	3	8	9	0.43	159	0.03
2	171077783	603	2.79	10	8	15	0.26	9	0.43
2	171077783	603	2.79	12	8	9	0.43	15	0.26
2	171077783	603	2.79	3	7	73	0.05	9	0.43
2	171077783	603	2.79	10	7	18	0.22	73	0.05
2	171077783	603	2.79	12	7	13	0.3	18	0.22
2	171077783	603	2.79	3	6	27	0.14	13	0.3
2	171077783	603	2.79	8	6	28	0.14	27	0.14
2	171077783	603	2.79	10	6	16	0.24	28	0.14
2	171077783	603	2.79	12	6	19	0.21	16	0.24
2	171077783	603	2.79	3	5	65	0.06	19	0.21
2	171077783	603	2.79	8	5	35	0.11	65	0.06
2	171077783	603	2.79	10	5	10	0.39	35	0.11
2	171077783	603	2.79	11	5	24	0.16	10	0.39
2	171077783	603	2.79	12	5	18	0.22	24	0.16
2	171077783	603	2.79	1	4	583	0.01	18	0.22
2	171077783	603	2.79	2	4	251	0.02	583	0.01
2	171077783	603	2.79	3	4	170	0.03	251	0.02
2	171077783	603	2.79	8	4	312	0.02	170	0.03
2	171077783	603	2.79	10	4	172	0.03	312	0.02
2	171077783	603	2.79	11	4	820	0.01	172	0.03
2	171077783	603	2.79	12	4	186	0.03	820	0.01
2	171077783	603	2.79	1	3	89	0.04	186	0.03
2	171077783	603	2.79	2	3	37	0.11	89	0.04
2	171077783	603	2.79	3	3	61	0.06	37	0.11
2	171077783	603	2.79	5	3	142	0.03	61	0.06
2	171077783	603	2.79	6	3	154	0.03	142	0.03
2	171077783	603	2.79	8	3	58	0.07	154	0.03
2	171077783	603	2.79	9	3	36	0.11	58	0.07
2	171077783	603	2.79	10	3	35	0.11	36	0.11
2	171077783	603	2.79	11	3	64	0.06	35	0.11
2	171077783	603	2.79	12	3	45	0.09	64	0.06
2	171077783	603	2.79	2	2	247	0.02	45	0.09
2	171077783	603	2.79	3	2	504	0.01	247	0.02
2	171077783	603	2.79	5	2	261	0.01	504	0.01
2	171077783	603	2.79	6	2	126	0.03	261	0.01
2	171077783	603	2.79	7	2	392	0.01	126	0.03
2	171077783	603	2.79	8	2	194	0.02	392	0.01
2	171077783	603	2.79	9	2	38	0.1	194	0.02
2	171077783	603	2.79	10	2	291	0.01	38	0.1
2	171077783	603	2.79	11	2	28	0.14	291	0.01
2	171077783	603	2.79	12	2	57	0.07	28	0.14
2	171077783	603	2.79	1	1	92	0.04	57	0.07
2	171077783	603	2.79	2	1	62	0.06	92	0.04
2	171077783	603	2.79	3	1	76	0.05	62	0.06
2	171077783	603	2.79	4	1	243	0.02	76	0.05
2	171077783	603	2.79	5	1	407	0.01	243	0.02
2	171077783	603	2.79	6	1	205	0.02	407	0.01
2	171077783	603	2.79	7	1	79	0.05	205	0.02
2	171077783	603	2.79	8	1	186	0.02	79	0.05
2	171077783	603	2.79	9	1	53	0.07	186	0.02
2	171077783	603	2.79	10	1	55	0.07	53	0.07
2	171077783	603	2.79	11	1	38	0.1	55	0.07
2	171077783	603	2.79	12	1	97	0.04	38	0.1
3	171077787	507	1.59	2	14	399	0.01	97	0.04
3	171077787	507	1.59	2	13	19	0.21	399	0.01
3	171077787	507	1.59	2	12	12	0.33	19	0.21
3	171077787	507	1.59	2	11	73	0.05	12	0.33
3	171077787	507	1.59	2	10	12	0.33	73	0.05
3	171077787	507	1.59	2	9	389	0.01	12	0.33
3	171077787	507	1.59	2	8	614	0.01	389	0.01
3	171077787	507	1.59	2	7	53	0.07	614	0.01
3	171077787	507	1.59	2	6	11	0.35	53	0.07
3	171077787	507	1.59	2	5	10	0.39	11	0.35
3	171077787	507	1.59	2	4	843	0.01	10	0.39
3	171077787	507	1.59	1	3	38	0.1	843	0.01
3	171077787	507	1.59	2	3	39	0.1	38	0.1
3	171077787	507	1.59	1	2	629	0.01	39	0.1
3	171077787	507	1.59	2	2	749	0.01	629	0.01
3	171077787	507	1.59	1	1	20	0.2	749	0.01
3	171077787	507	1.59	2	1	342	0.01	20	0.2
4	171077789	528	1.71	3	14	12	0.33	342	0.01
4	171077789	528	1.71	3	13	81	0.05	12	0.33
4	171077789	528	1.71	3	12	77	0.05	81	0.05
4	171077789	528	1.71	3	11	186	0.02	77	0.05
4	171077789	528	1.71	3	10	23	0.17	186	0.02
4	171077789	528	1.71	3	9	180	0.03	23	0.17
4	171077789	528	1.71	3	8	60	0.07	180	0.03
4	171077789	528	1.71	3	7	37	0.11	60	0.07
4	171077789	528	1.71	3	6	17	0.23	37	0.11
4	171077789	528	1.71	3	5	38	0.1	17	0.23
4	171077789	528	1.71	3	4	807	0.01	38	0.1
4	171077789	528	1.71	3	3	99	0.04	807	0.01
4	171077789	528	1.71	1	2	65	0.06	99	0.04
4	171077789	528	1.71	2	2	80	0.05	65	0.06
4	171077789	528	1.71	3	2	20	0.2	80	0.05
4	171077789	528	1.71	1	1	84	0.05	20	0.2
4	171077789	528	1.71	2	1	80	0.05	84	0.05
4	171077789	528	1.71	3	1	18	0.22	80	0.05
5	171077791	567	2.56	2	14	1447	0	18	0.22
5	171077791	567	2.56	2	13	306	0.01	1447	0
5	171077791	567	2.56	1	12	60	0.07	306	0.01
5	171077791	567	2.56	2	12	70	0.06	60	0.07
5	171077791	567	2.56	1	11	98	0.04	70	0.06
5	171077791	567	2.56	2	11	27	0.14	98	0.04
5	171077791	567	2.56	1	10	22	0.18	27	0.14
5	171077791	567	2.56	2	10	55	0.07	22	0.18
5	171077791	567	2.56	1	9	360	0.01	55	0.07
5	171077791	567	2.56	2	9	771	0.01	360	0.01
5	171077791	567	2.56	1	8	18	0.22	771	0.01
5	171077791	567	2.56	2	8	57	0.07	18	0.22
5	171077791	567	2.56	1	7	15	0.26	57	0.07
5	171077791	567	2.56	2	7	57	0.07	15	0.26
5	171077791	567	2.56	1	6	17	0.23	57	0.07
5	171077791	567	2.56	2	6	19	0.21	17	0.23
5	171077791	567	2.56	1	5	11	0.35	19	0.21
5	171077791	567	2.56	2	5	15	0.26	11	0.35
5	171077791	567	2.56	1	4	319	0.01	15	0.26
5	171077791	567	2.56	2	4	546	0.01	319	0.01
5	171077791	567	2.56	1	3	80	0.05	546	0.01
5	171077791	567	2.56	2	3	45	0.09	80	0.05
5	171077791	567	2.56	1	2	28	0.14	45	0.09
5	171077791	567	2.56	2	2	81	0.05	28	0.14
5	171077791	567	2.56	1	1	38	0.1	81	0.05
5	171077791	567	2.56	2	1	88	0.04	38	0.1
6	171077793	600	2.99	2	14	123	0.03	88	0.04
6	171077793	600	2.99	2	13	32	0.12	123	0.03
6	171077793	600	2.99	2	12	31	0.13	32	0.12
6	171077793	600	2.99	2	11	69	0.06	31	0.13
6	171077793	600	2.99	2	8	35	0.11	69	0.06
6	171077793	600	2.99	2	7	20	0.2	35	0.11
6	171077793	600	2.99	2	6	12	0.33	20	0.2
6	171077793	600	2.99	2	5	13	0.3	12	0.33
6	171077793	600	2.99	2	4	384	0.01	13	0.3
6	171077793	600	2.99	2	3	39	0.1	384	0.01
6	171077793	600	2.99	1	2	389	0.01	39	0.1
6	171077793	600	2.99	2	2	18	0.22	389	0.01
6	171077793	600	2.99	1	1	27	0.14	18	0.22
6	171077793	600	2.99	2	1	12	0.33	27	0.14
7	171077801	545	2.09	3	14	2148	0	12	0.33
7	171077801	545	2.09	3	11	58	0.07	2148	0
7	171077801	545	2.09	3	10	17	0.23	58	0.07
7	171077801	545	2.09	3	9	23863	0	17	0.23
7	171077801	545	2.09	3	8	7	0.56	23863	0
7	171077801	545	2.09	3	7	12	0.33	7	0.56
7	171077801	545	2.09	3	6	9	0.43	12	0.33
7	171077801	545	2.09	3	5	54	0.07	9	0.43
7	171077801	545	2.09	3	4	1454	0	54	0.07
7	171077801	545	2.09	3	3	17	0.23	1454	0
7	171077801	545	2.09	1	1	21	0.19	17	0.23
7	171077801	545	2.09	2	1	35	0.11	21	0.19
8	171077808	550	2.12	10	14	208	0.02	35	0.11
8	171077808	550	2.12	10	13	8	0.49	208	0.02
8	171077808	550	2.12	10	12	334	0.01	8	0.49
8	171077808	550	2.12	10	11	10	0.39	334	0.01
8	171077808	550	2.12	10	10	19	0.21	10	0.39
8	171077808	550	2.12	10	9	1704	0	19	0.21
8	171077808	550	2.12	8	8	17	0.23	1704	0
8	171077808	550	2.12	10	8	17	0.23	17	0.23
8	171077808	550	2.12	8	7	11	0.35	17	0.23
8	171077808	550	2.12	10	7	156	0.03	11	0.35
8	171077808	550	2.12	8	6	10	0.39	156	0.03
8	171077808	550	2.12	10	6	10	0.39	10	0.39
8	171077808	550	2.12	8	5	37	0.11	10	0.39
8	171077808	550	2.12	10	5	10	0.39	37	0.11
8	171077808	550	2.12	8	4	341	0.01	10	0.39
8	171077808	550	2.12	10	4	1119	0	341	0.01
8	171077808	550	2.12	7	3	23	0.17	1119	0
8	171077808	550	2.12	7	3	55	0.07	23	0.17
8	171077808	550	2.12	10	3	15	0.26	55	0.07
8	171077808	550	2.12	1	2	105	0.04	15	0.26
8	171077808	550	2.12	2	2	161	0.02	105	0.04
8	171077808	550	2.12	3	2	64	0.06	161	0.02
8	171077808	550	2.12	5	2	507	0.01	64	0.06
8	171077808	550	2.12	6	2	12	0.33	507	0.01
8	171077808	550	2.12	7	2	10	0.39	12	0.33
8	171077808	550	2.12	1	1	30	0.13	10	0.39
8	171077808	550	2.12	2	1	18	0.22	30	0.13
8	171077808	550	2.12	3	1	33	0.12	18	0.22
8	171077808	550	2.12	4	1	30	0.13	33	0.12
8	171077808	550	2.12	5	1	1213	0	30	0.13
8	171077808	550	2.12	6	1	16	0.24	1213	0
8	171077808	550	2.12	7	1	36	0.11	16	0.24
8	171077808	550	2.12	8	1	40	0.1	36	0.11
8	171077808	550	2.12	9	1	18	0.22	40	0.1
8	171077808	550	2.12	10	1	19	0.21	18	0.22
9	171077816	523	1.64	4	14	54	0.07	19	0.21
9	171077816	523	1.64	4	13	20	0.2	54	0.07
9	171077816	523	1.64	4	12	24	0.16	20	0.2
9	171077816	523	1.64	4	11	44	0.09	24	0.16
9	171077816	523	1.64	4	8	227	0.02	44	0.09
9	171077816	523	1.64	4	7	575	0.01	227	0.02
9	171077816	523	1.64	4	6	1503	0	575	0.01
9	171077816	523	1.64	4	5	29	0.13	1503	0
9	171077816	523	1.64	4	4	2032	0	29	0.13
9	171077816	523	1.64	4	3	323	0.01	2032	0
9	171077816	523	1.64	1	2	13	0.3	323	0.01
9	171077816	523	1.64	4	2	357	0.01	13	0.3
9	171077816	523	1.64	1	1	825	0	357	0.01
9	171077816	523	1.64	2	1	547	0.01	825	0
9	171077816	523	1.64	3	1	41	0.1	547	0.01
9	171077816	523	1.64	4	1	136	0.03	41	0.1
