# Supplementary material for: Behaviour and Locomotor Activity of a Migratory Catostomid during Fishway Passage
Source: PLoS One. 2015 Apr 8;10(4):e0123051. doi: 10.1371/journal.pone.0123051 (PMC4390351; doi:10.1371/journal.pone.0123051)
Supplement: S2 Dataset — (XLS) [file pone.0123051.s002.xls]

## Sheet: Silva et al_ODBA
ID	ID2	TL	BAS	ATMP	ODBA	ODBAPB
1	171077524	571	14	1	0.1	0
1	171077524	571	13	1	0.35	0.1
1	171077524	571	12	1	0.3	0.35
1	171077524	571	11	1	0.49	0.3
1	171077524	571	10	1	0.27	0.49
1	171077524	571	9	1	0.12	0.27
1	171077524	571	8	1	0.09	0.12
1	171077524	571	7	1	0.1	0.09
1	171077524	571	6	1	0.19	0.1
1	171077524	571	5	1	0.2	0.19
1	171077524	571	4	1	0.25	0.2
1	171077524	571	3	1	0.21	0.25
2	171077783	603	14	12	0.28	0.12
2	171077783	603	13	3	0.29	0.11
2	171077783	603	13	12	0.16	0.28
2	171077783	603	12	3	0.14	0.29
2	171077783	603	12	12	0.25	0.16
2	171077783	603	11	3	0.17	0.14
2	171077783	603	11	12	0.28	0.25
2	171077783	603	10	12	0.23	0.28
2	171077783	603	9	12	0.14	0.23
2	171077783	603	8	3	0.21	0.17
2	171077783	603	8	10	0.2	0.09
2	171077783	603	8	12	0.19	0.14
2	171077783	603	7	3	0.12	0.21
2	171077783	603	7	10	0.24	0.2
2	171077783	603	7	12	0.23	0.19
2	171077783	603	6	3	0.16	0.12
2	171077783	603	6	8	0.13	0.08
2	171077783	603	6	10	0.19	0.24
2	171077783	603	6	12	0.18	0.23
2	171077783	603	5	3	0.16	0.16
2	171077783	603	5	8	0.14	0.13
2	171077783	603	5	10	0.22	0.19
2	171077783	603	5	11	0.16	0.12
2	171077783	603	5	12	0.24	0.18
2	171077783	603	4	1	0.08	0
2	171077783	603	4	2	0.09	0.11
2	171077783	603	4	3	0.11	0.16
2	171077783	603	4	8	0.08	0.14
2	171077783	603	4	10	0.12	0.22
2	171077783	603	4	11	0.09	0.16
2	171077783	603	4	12	0.13	0.24
2	171077783	603	3	1	0.1	0.08
2	171077783	603	3	2	0.12	0.09
2	171077783	603	3	3	0.1	0.11
2	171077783	603	3	5	0.1	0.09
2	171077783	603	3	6	0.1	0.1
2	171077783	603	3	8	0.11	0.08
2	171077783	603	3	9	0.11	0.1
2	171077783	603	3	10	0.12	0.12
2	171077783	603	3	11	0.13	0.09
2	171077783	603	3	12	0.1	0.13
2	171077783	603	2	1	0.1	0.1
2	171077783	603	2	2	0.09	0.12
2	171077783	603	2	3	0.09	0.1
2	171077783	603	2	5	0.11	0.1
2	171077783	603	2	6	0.08	0.1
2	171077783	603	2	7	0.09	0.09
2	171077783	603	2	8	0.09	0.11
2	171077783	603	2	9	0.09	0.11
2	171077783	603	2	10	0.09	0.12
2	171077783	603	2	11	0.15	0.13
2	171077783	603	2	12	0.15	0.1
2	171077783	603	1	1	0.11	0.1
2	171077783	603	1	2	0.11	0.09
2	171077783	603	1	3	0.11	0.09
2	171077783	603	1	4	0.09	0.11
2	171077783	603	1	5	0.1	0.11
2	171077783	603	1	6	0.09	0.08
2	171077783	603	1	7	0.08	0.09
2	171077783	603	1	8	0.1	0.09
2	171077783	603	1	9	0.09	0.09
2	171077783	603	1	10	0.12	0.09
2	171077783	603	1	11	0.12	0.15
2	171077783	603	1	12	0.1	0.15
3	171077787	507	14	2	0.13	0.21
3	171077787	507	13	2	0.23	0.13
3	171077787	507	12	2	0.44	0.23
3	171077787	507	11	2	0.15	0.44
3	171077787	507	10	2	0.29	0.15
3	171077787	507	9	2	0.11	0.29
3	171077787	507	8	2	0.1	0.11
3	171077787	507	7	2	0.18	0.1
3	171077787	507	6	2	0.26	0.18
3	171077787	507	5	2	0.34	0.26
3	171077787	507	4	2	0.05	0.34
3	171077787	507	3	1	0.16	0
3	171077787	507	3	2	0.18	0.05
3	171077787	507	2	1	0.06	0.16
3	171077787	507	2	2	0.05	0.18
3	171077787	507	1	1	0.21	0.06
3	171077787	507	1	2	0.11	0.05
4	171077789	528	14	3	0.43	0.09
4	171077789	528	13	3	0.19	0.43
4	171077789	528	12	3	0.17	0.19
4	171077789	528	11	3	0.14	0.17
4	171077789	528	10	3	0.29	0.14
4	171077789	528	9	3	0.14	0.29
4	171077789	528	8	3	0.22	0.14
4	171077789	528	7	3	0.23	0.22
4	171077789	528	6	3	0.17	0.23
4	171077789	528	5	3	0.17	0.17
4	171077789	528	4	3	0.09	0.17
4	171077789	528	3	3	0.12	0.09
4	171077789	528	2	1	0.16	0
4	171077789	528	2	2	0.11	0.1
4	171077789	528	2	3	0.16	0.12
4	171077789	528	1	1	0.1	0.16
4	171077789	528	1	2	0.09	0.11
4	171077789	528	1	3	0.15	0.16
5	171077791	567	14	2	0.15	0.14
5	171077791	567	13	2	0.14	0.15
5	171077791	567	12	1	0.2	0
5	171077791	567	12	2	0.18	0.14
5	171077791	567	11	1	0.13	0.2
5	171077791	567	11	2	0.28	0.18
5	171077791	567	10	1	0.27	0.13
5	171077791	567	10	2	0.2	0.28
5	171077791	567	9	1	0.15	0.27
5	171077791	567	9	2	0.06	0.2
5	171077791	567	8	1	0.15	0.15
5	171077791	567	8	2	0.15	0.06
5	171077791	567	7	1	0.3	0.15
5	171077791	567	7	2	0.18	0.15
5	171077791	567	6	1	0.21	0.3
5	171077791	567	6	2	0.2	0.18
5	171077791	567	5	1	0.21	0.21
5	171077791	567	5	2	0.15	0.2
5	171077791	567	4	1	0.08	0.21
5	171077791	567	4	2	0.06	0.15
5	171077791	567	3	1	0.16	0.08
5	171077791	567	3	2	0.13	0.06
5	171077791	567	2	1	0.16	0.16
5	171077791	567	2	2	0.13	0.13
5	171077791	567	1	1	0.14	0.16
5	171077791	567	1	2	0.12	0.13
6	171077793	600	14	2	0.19	0.16
6	171077793	600	13	2	0.24	0.19
6	171077793	600	12	2	0.25	0.24
6	171077793	600	11	2	0.21	0.25
6	171077793	600	8	2	0.2	0.21
6	171077793	600	7	2	0.25	0.2
6	171077793	600	6	2	0.2	0.25
6	171077793	600	5	2	0.2	0.2
6	171077793	600	4	2	0.1	0.2
6	171077793	600	3	2	0.11	0.1
6	171077793	600	2	1	0.08	0
6	171077793	600	2	2	0.2	0.11
6	171077793	600	1	1	0.16	0.08
6	171077793	600	1	2	0.21	0.2
7	171077801	545	14	3	0.09	0.24
7	171077801	545	11	3	0.25	0.09
7	171077801	545	10	3	0.48	0.25
7	171077801	545	9	3	0.06	0.48
7	171077801	545	8	3	0.15	0.06
7	171077801	545	7	3	0.43	0.15
7	171077801	545	6	3	0.5	0.43
7	171077801	545	5	3	0.15	0.5
7	171077801	545	4	3	0.07	0.15
7	171077801	545	3	3	0.19	0.07
7	171077801	545	1	1	0.17	0
7	171077801	545	1	2	0.24	0.17
8	171077808	550	14	10	0.21	0.2
8	171077808	550	13	10	0.21	0.21
8	171077808	550	12	10	0.14	0.21
8	171077808	550	11	10	0.51	0.14
8	171077808	550	10	10	0.31	0.51
8	171077808	550	9	10	0.07	0.31
8	171077808	550	8	8	0.34	0.18
8	171077808	550	8	10	0.25	0.07
8	171077808	550	7	8	0.26	0.34
8	171077808	550	7	10	0.14	0.25
8	171077808	550	6	8	0.41	0.26
8	171077808	550	6	10	0.33	0.14
8	171077808	550	5	8	0.2	0.41
8	171077808	550	5	10	0.45	0.33
8	171077808	550	4	8	0.06	0.2
8	171077808	550	4	10	0.05	0.45
8	171077808	550	3	7	0.19	0.27
8	171077808	550	3	10	0.21	0.05
8	171077808	550	2	1	0.13	0
8	171077808	550	2	2	0.17	0.2
8	171077808	550	2	3	0.2	0.24
8	171077808	550	2	5	0.11	0.16
8	171077808	550	2	6	0.31	0.06
8	171077808	550	2	7	0.25	0.19
8	171077808	550	1	1	0.2	0.13
8	171077808	550	1	2	0.24	0.17
8	171077808	550	1	3	0.18	0.2
8	171077808	550	1	4	0.16	0.18
8	171077808	550	1	5	0.06	0.11
8	171077808	550	1	6	0.27	0.31
8	171077808	550	1	7	0.18	0.25
8	171077808	550	1	8	0.15	0.06
8	171077808	550	1	9	0.2	0.15
8	171077808	550	1	10	0.19	0.21
9	171077816	523	14	4	0.22	0.21
9	171077816	523	13	4	0.4	0.22
9	171077816	523	12	4	0.3	0.4
9	171077816	523	11	4	0.29	0.3
9	171077816	523	8	4	0.11	0.29
9	171077816	523	7	4	0.09	0.11
9	171077816	523	6	4	0.1	0.09
9	171077816	523	5	4	0.18	0.1
9	171077816	523	4	4	0.07	0.18
9	171077816	523	3	4	0.1	0.07
9	171077816	523	2	1	0.31	0
9	171077816	523	2	4	0.1	0.1
9	171077816	523	1	1	0.12	0.31
9	171077816	523	1	2	0.12	0.12
9	171077816	523	1	3	0.21	0.12
9	171077816	523	1	4	0.15	0.1
